# Supplementary material for: Association of Thymidylate Synthase (TS) Gene Polymorphisms with Incidence and Prognosis of Coronary Artery Disease
Source: Int J Mol Sci. 2023 Aug 9;24(16):12591. doi: 10.3390/ijms241612591 (PMC10454159; doi:10.3390/ijms241612591)
Supplement: Supplementary file 1 [file ijms-24-12591-s001.zip]

Archive with 1 entries (1 files):
- ijms-2526227-supplementary.pdf
